# Supplementary material for: Physical exercise protects against Toxoplasma gondii infection-induced muscle atrophy and microvascular rarefaction
Source: Commun Biol. 2026 Mar 10;9:562. doi: 10.1038/s42003-026-09810-9 (PMC13103317; doi:10.1038/s42003-026-09810-9)
Supplement: Supplementary file 2 — Supplementary Data 1 [file 42003_2026_9810_MOESM2_ESM.xlsx]

## Sheet: Figure1B
dpi	Control																			Infect
0	25	25	25	25	20	20	25	25	20	25	25	31	32	31	33	33	35	32	33	25	25	25	20	20	25	25	25	20	20	20	25	28	30	32	34	36	32	30	33
7	35	36	33	35	35	37	35	35												30	31	32	36	37	33	32	34
10	28	28	32	30	36	35	35	36	36	38	37	35								21	21	22	22	28	27	29	33	36	29	30	32
14	37	41	36	38	37	41	36	38												35	32	31	32	35	32	31	32
21	33	31	33	32	34	37	36	40	45	39	40									29	30	25	20	28	20	22	25	34	33	28	32
28	41	45	40	40																33	34	30	34
30	41	46	39	41																32	35	31	35
40	37	37	39	34	36	42	40	42	49	44	42									32	34	27	25	33	26	28	29	35	35	34	36
60	43	49	43																	30	34	29	33
80	43	52	44																	31	36	31	38
100	47	52	49																	30	41	30	37
120	48	52	50																	31	39	32	37

## Sheet: Figure1C
dpi	Control							Infected
7	43.25	43.5	32	38.5	30.75	32.75	29.5	37.5	42.25	32.5	35.25	29.25	27	17.25
14	45.75	35	45.5	27.75				20.5	28.75	25.5	11.5
21	44.5	36.75	33	29				43.25	28.75	33	26.75
28	42	32	31.5	28.5				37	28.25	23.5	35
35	42.75	50	33.5	31.5				39.75	47.5	29	29.25
42	45.75	28.25	34	28.5				43.5	24.5	28.5	26.5

## Sheet: Figure1D
dpi	Control												T. gondii
0	5.37	6.63	6.14	8.12		5.26	5.37	7	5.6	5.29	5.48	7.16	6.94	6.53	5.66	7.24	6.76	5.81	7.59	7.14	7.24	6.4	6.64	5.81
2	9.42	4.83	8.04	8.04	6.2	5.62	6.86	7.03	6.12	7.29	6.96	8.12	7.73	7.76	5.63	8.62	7.12	7.86	7.43	8.3	6.75	7.84	6.86	5.61
4	9.35	5.83	8.54	5.96	6.79	7.83	6.46	7.72	6.78	6.83	7.41	6.08	5.87	7.67	6.87	7.13	8.84	9.18	7.07
6	9.96	4.97	9.41	7.56	8.07	7.84	7.83	8.56	7.93	6.76	7.86	6.84	7.63	6.61	5.52	6.84	7.88	8.83	7.21	7.62	5.6	8.12	6.29	7.31
8	9.46	5.16	10.92	7.25	6.96	6.24	5.9	7.82	9.53				6.85	5.82	6.69	8.1	6.85	5.89
10	9.5	5.94	8.57	7.36	6.67	5.23		6.41	9.65	5.8	6.62	7.24	5.83	7.47	6.62	7.74	7.88	7.77	8.08	8.15	7.29	7.52	6.81	7.19
14	6.53	6.96	5.07	6.1	8.69	5.44		6.44	7.5	8.12	8.12		6.85	6.9	5.81	8.6	5.89	5.72		6.2	6.27	7.14	7.24
21	7.47	5.93	7.11	5.32	8.73	5.7		5.68	6.8	5.79	7.04		6.78	8.65	8.08	7.5	7.5	6.08		5.08	7.73	5.64	6.26
28	5.75	6.75	5.07	4.52	5.47	7.19		5.21	6.19	4.97	5.598		5.48	7.42	5.35	6.56	6	6.18		5.37	6.78	5.97	5.6
35	7.75	5.61	5.6	5.26	7.32	6.23		5.39	5.96	5.38	4.11		7.44	6.59	6.46	5.48	7.2	6.33		4.96	6.53	6.35	5.19
42	5.82	6.57	5.41	4.69	5.13	6.15		4.11	6.3	5.19	4.9		6.11	8.06	8.12	6.96	6.8	4.73		5.04	6.42	6.25	4.5

## Sheet: Figure1E
dpi	Control												T. gondii
0	1.987	1.98	1.963	1.973		1.997	1.953	1.957	1.927	1.983	1.947	1.917	1.883	1.923	1.977	1.973	1.957	1.913	1.923	1.96	1.96	1.963	1.87	1.973
2	1.967	1.98	1.96	1.987	1.967	1.967	1.967	1.967	1.987	1.933	1.957	1.997	1.907	1.907	1.933	1.95	1.913	1.997	1.987	1.943	1.95	1.97	1.977	1.963
4	1.963	1.967	1.917	1.987	1.943	1.96	2	1.99	1.987	1.963	1.993	1.97	1.997	1.973	1.927	1.967	1.973	1.9
6	1.983	1.927	1.96	1.973	1.96	1.98	1.963	1.947	1.973	1.967	1.953	1.92	1.887	1.94	1.99	1.883	1.96	1.973	1.917	1.933	1.9	1.997	1.983	1.923
8	1.977	1.977	1.973	1.99	1.99	1.967	1.977	1.997					1.647	1.943	1.91		1.647	1.943	1.93
10	1.973	1.99	1.997	1.987	1.973	1.981	1.987	1.983	1.967	1.937	1.97	1.93	1.9	1.97	1.867	1.853	1.857	1.927	1.94	1.86	1.96	1.873	1.917
14	1.97	1.983	1.967	1.993	1.98	1.94	1.963	1.983	1.913	1.976			1.95	1.837	1.973	1.85	1.963	1.96	1.64	1.763	1.763	1.607
21	1.943	1.983	1.977	1.973	1.99	1.96	1.807	1.973	1.917				1.943	1.923	1.927	1.973	1.79	1.88	1.303	1.92	1.75	1.713
28	1.96	1.977	1.963	1.963	1.993	2	1.847	1.59					1.753	1.943	1.97	1.957	1.903	1.96	1.417	1.536	1.467	1.163
35	1.99	1.993	1.997	2	1.983	2	1.893	1.57	1.73	1.87			1.91	1.93	1.977	1.96	1.963	1.913	1.513	1.437	1.713	1.37
42	1.977	1.973	1.993	1.96	1.983	1.96	1.56	1.963	1.857	1.44			1.987	1.983	1.977	1.907	1.973	1.917	1.64	1.637	1.4	1.183

## Sheet: Figure1F
	10 dpi						40 dpi
Tibialis	863.39	1166.12	146.99	1703.25	0		525.73	100.71	0	1167.76	1758.83
Soleus	0	4.44	0				26.63	13.92	178.93	8.9

## Sheet: Figure2B
	Controle							Infectado
10 dpi	1901.62	1411	1637.01	1924.23	1695.31			1274.63	1418.27	1321.55	1334.01	1140.16	1393.4
40 dpi	2181.11	1763.63	2069.08	2464.55				2114.97	1748.3	2001.99	1927.95	1784.41

## Sheet: Figure2C
	Control						T. gondii
10 dpi	2236.48	1343.95	1331.1	1707.68	1471.64		842.894	1299.23	1539.4	1483.82	1740.55
40 dpi	1589.86	1974.09	1916.76	1622.3			1393.87	1982.39	1423.1	1998.61	1337.75

## Sheet: Figure2D
	Control						Infected
10 dpi	2.60361	0.616204	0.0333471	0.506008	1.60783		8.79537	13.4306	11.0524	4.20282	6.42035	10.8706
40 dpi	0.796998	0.170159	0.458042	0.94362			6.26313	11.2159	12.4436	2.89523	3.03659

## Sheet: Figure2E
	Controle							T. gondii
10 dpi	2.74723	4.4473	3.91237	3.88933	1.79146			1.8308	13.5527	6.07377	5.0882	3.85654
40 dpi	2.40975	2.14526	1.42348	2.77879				6.85359	4.20464	10.79	5.0572	4.71307

## Sheet: Figure2F
	Control						Infected
< 200	0	0	0	0	0		0.242718	0	0	4.86726	2.31481
201 - 400	0.340136	0.298507	0.3663	0	0		7.28155	0	0.869565	0	0.462963
401 - 600	1.36054	0.895522	0.732601	0	0.436681		7.28155	4.11765	8.69565	3.53982	3.7037
601 - 800	2.04082	10.7463	4.7619	1.08108	0.436681		9.70874	13.5294	9.56522	7.52212	14.3519
801 - 1000	6.12245	16.4179	10.2564	4.59459	8.73362		12.1359	20	11.3043	11.5044	18.9815
1001 - 1200	6.12245	16.4179	13.5531	10	9.60699		16.2621	15.6863	21.7391	13.2743	12.5
1201 - 1400	9.18367	11.0448	12.8205	11.8919	14.4105		11.6505	11.3726	8.69565	12.8319	12.963
1401 - 1600	7.82313	13.1343	9.89011	10.5405	16.1572		8.98058	12.3529	12.1739	15.0442	15.7407
1601 - 1800	6.46258	12.8358	10.6227	9.45946	15.2838		5.82524	11.1765	13.913	7.07965	7.87037
1801 - 2000	13.2653	8.95522	13.9194	12.4324	9.17031		8.00971	5.29412	6.95652	7.52212	4.62963
2001 - 2200	10.2041	4.47761	10.6227	10.5405	12.2271		4.85437	1.56863	5.21739	7.9646	3.24074
2201 - 2400	10.5442	2.98508	6.22711	6.48649	4.80349		2.91262	0.784314	0	3.09734	1.38889
2401 - 2600	9.18367	1.49254	1.4652	8.91892	4.36681		2.18447	1.17647	0.869565	2.65487	1.85185
2601 - 2800	5.10204	0	0.732601	5.13514	3.05677		1.45631	0.784314	0	1.76991	0
2801 - 3000	5.44218	0.298507	0.732601	4.05405	0.873362		0.728155	0.392157	0	0.884956	0
3001 - 3200	3.7415	0	1.4652	2.97297	0.436681		0.242718	0.392157	0	0.442478	0
3201 - 3400	1.02041	0	0.3663	0.810811	0		0.242718	0.392157	0	0	0
3401 - 3600	0.680272	0	0.732601	0.54054	0		0	0.196078	0	0	0
3601 - 3800	0	0	0	0.27027	0		0	0.196078	0	0	0
> 3801	0.340136	0	0.732601	0.27027	0		0	0	0	0	0

[truncated: 97 more sheets: Figure2G, Figure2H, Figure2I, Figure2J, Figure2K, Figure2L, Figure2M, Figure3B, Figure3C, Figure3D, Figure3E, Figure3F, Figure3G, Figure3H, Figure3I, Figure4B, Figure4C, Figure4D, Figure4F, Figure4G …]
